# Supplementary material for: NMR, LC-MS Characterization of Rydingia michauxii Extracts, Identification of Natural Products Acting as Modulators of LDLR and PCSK9
Source: Molecules. 2022 Mar 30;27(7):2256. doi: 10.3390/molecules27072256 (PMC9000307; doi:10.3390/molecules27072256)
Supplement: Supplementary file 1 [file molecules-27-02256-s001.zip]

Archive with 1 entries (1 files):
- molecules-1615727-supplementary.pdf
